# Supplementary material for: Comparative efficacy of different doses of mesenchymal stem cells derived from different tissue sources for knee osteoarthritis: a systematic review and network meta-analysis of randomized controlled trials
Source: PeerJ. 2026 Mar 9;14:e20776. doi: 10.7717/peerj.20776 (PMC12981242; doi:10.7717/peerj.20776)
Supplement: Supplemental Information 2 — Abbreviation: std.dev: standard deviation; ADSCS: Adipose-Derived Mesenchymal Stem Cells; BMSCS: Bone Marrow-Derived Mesenchymal Stem Cells; UCSCS: Umbilical Cord-Derived Mesenchymal Stem Cells; L_: Low Dose; M_: Middle Dose; H_: High Dose; L_ADSCS: Low-dose Adipose-derived MSCs; M_ADSCS: Medium-dose Adipose-derived MSCs; H_ADSCS: High-dose Adipose-derived MSCs; L_BMSCS: Low-dose Bone Marrow-derived Mesenchymal Stem Cells. [file peerj-14-20776-s002.csv]

study	treatment	mean	std.dev	sampleSize
Sadri2023	Control	-10.69	15.99	20
Sadri2023	H_ADSCS	-32.45	13.96	20
Lu2020	L_ADSCS	-1.43	2.83	7
Lu2020	M_ADSCS	-1.38	2.07	8
Lu2020	H_ADSCS	-1.43	1.27	7
Kim2023	Control	-13.2	23.7	127
Kim2023	H_ADSCS	-22.2	24.6	125
Ho2022	Control	1.67	2.34	10
Ho2022	L_BMSCS	-0.3	1.57	10
HA2018	Control	-2.9	1.11	43
HA2018	L_UCSCS	-3.3	1.39	43
Yang2016	Control	-0.53	0.63	16
Yang2016	L_UCSCS	-1.24	0.48	15
Yang2016	M_UCSCS	-2.38	0.81	13
