# Supplementary material for: Comparative efficacy of different doses of mesenchymal stem cells derived from different tissue sources for knee osteoarthritis: a systematic review and network meta-analysis of randomized controlled trials
Source: PeerJ. 2026 Mar 9;14:e20776. doi: 10.7717/peerj.20776 (PMC12981242; doi:10.7717/peerj.20776)
Supplement: Supplemental Information 3 — Abbreviation: std.dev: standard deviation; ADSCS: Adipose-Derived Mesenchymal Stem Cells; BMSCS: Bone Marrow-Derived Mesenchymal Stem Cells; UCSCS: Umbilical Cord-Derived Mesenchymal Stem Cells; L_: Low Dose; M_: Middle Dose; H_: High Dose; L_ADSCS: Low-dose Adipose-derived MSCs; M_ADSCS: Medium-dose Adipose-derived MSCs; H_ADSCS: High-dose Adipose-derived MSCs; L_BMSCS: Low-dose Bone Marrow-derived Mesenchymal Stem Cells. [file peerj-14-20776-s003.csv]

study	treatment	mean	std.dev	sampleSize
Sadri2023	Control	-0.73	1.62	20
Sadri2023	H_ADSCS	-4.25	1.67	20
Lu2020	L_ADSCS	-1.86	2.75	7
Lu2020	M_ADSCS	-1.75	1.28	8
Lu2020	H_ADSCS	-1.14	1.35	7
Kim2023	Control	-15.5	23.7	127
Kim2023	H_ADSCS	-25.2	24.6	125
Jo2017	L_ADSCS	-21.7	13.08	3
Jo2017	M_ADSCS	-11.3	15.02	3
Jo2017	H_ADSCS	-35.4	5.54	12
Ho2022	Control	2.43	1.99	10
Ho2022	L_BMSCS	-0.5	2.99	10
EMADEDIN2018	Control	-15.7	42.98	24
EMADEDIN2018	M_BMSCS	-20.8	43.16	19
Matas2019	Control	-10.7	16.83	9
Matas2019	L_UCSCS	-31.5	14.29	10
Matas2019	M_UCSCS	-37	20.43	10
HA2018	Control	-2.5	1.11	43
HA2018	L_UCSCS	-3.3	1.4	43
Yang2016	Control	-0.81	0.63	16
Yang2016	L_UCSCS	-1	0.55	15
Yang2016	M_UCSCS	-3.69	0.99	13
