# Supplementary material for: Comparative efficacy of different doses of mesenchymal stem cells derived from different tissue sources for knee osteoarthritis: a systematic review and network meta-analysis of randomized controlled trials
Source: PeerJ. 2026 Mar 9;14:e20776. doi: 10.7717/peerj.20776 (PMC12981242; doi:10.7717/peerj.20776)
Supplement: Supplemental Information 4 — Abbreviation: std.dev: standard deviation; ADSCS: Adipose-Derived Mesenchymal Stem Cells; BMSCS: Bone Marrow-Derived Mesenchymal Stem Cells; UCSCS: Umbilical Cord-Derived Mesenchymal Stem Cells; L_: Low Dose; M_: Middle Dose; H_: High Dose; L_ADSCS: Low-dose Adipose-derived MSCs; M_ADSCS: Medium-dose Adipose-derived MSCs; H_ADSCS: High-dose Adipose-derived MSCs; L_BMSCS: Low-dose Bone Marrow-derived Mesenchymal Stem Cells. [file peerj-14-20776-s004.csv]

study	treatment	mean	std.dev	sampleSize
Vega2015	M_BMSCS	-21	25.4	15
Vega2015	Control	-13	29.24	15
Sadri2023	Control	-0.26	1.38	20
Sadri2023	H_ADSCS	-4.15	1.47	20
Lu2020	L_ADSCS	-2.19	2.65	7
Lu2020	M_ADSCS	-2.25	1.49	8
Lu2020	H_ADSCS	-1.36	1.7	7
Ho2022	Control	2.7	2.06	10
Ho2022	L_BMSCS	-0.5	3.78	10
Matas2019	L_UCSCS	-31.5	14.29	10
Matas2019	M_UCSCS	-37	20.43	10
HA2018	Control	-2.1	1.11	43
HA2018	L_UCSCS	-3.3	1.38	43
Yang2016	Control	-0.84	0.62	16
Yang2016	L_UCSCS	-2.64	0.92	15
Yang2016	M_UCSCS	-5.42	1.14	13
Jo2017	L_ADSCS	-36.7	12.85	3
Jo2017	M_ADSCS	-32.3	18.31	3
Jo2017	H_ADSCS	-46.3	6.97	12
