# Supplementary material for: Comparative efficacy of different doses of mesenchymal stem cells derived from different tissue sources for knee osteoarthritis: a systematic review and network meta-analysis of randomized controlled trials
Source: PeerJ. 2026 Mar 9;14:e20776. doi: 10.7717/peerj.20776 (PMC12981242; doi:10.7717/peerj.20776)
Supplement: Supplemental Information 5 — Abbreviation: std.dev: standard deviation; ADSCS: Adipose-Derived Mesenchymal Stem Cells; BMSCS: Bone Marrow-Derived Mesenchymal Stem Cells; UCSCS: Umbilical Cord-Derived Mesenchymal Stem Cells; L_: Low Dose; M_: Middle Dose; H_: High Dose; L_ADSCS: Low-dose Adipose-derived MSCs; M_ADSCS: Medium-dose Adipose-derived MSCs; H_ADSCS: High-dose Adipose-derived MSCs; L_BMSCS: Low-dose Bone Marrow-derived Mesenchymal Stem Cells. [file peerj-14-20776-s005.csv]

study	treatment	mean	std.dev	sampleSize
Kim2023	Control	-14.3	19.2	127
Kim2023	H_ADSCS	-21.7	18.6	125
EMADEDIN2018	Control	5.5	19.65	24
EMADEDIN2018	M_BMSCS	-25.7	53.32	19
Sadri2023	Control	-9.79	20.29	20
Sadri2023	H_ADSCS	-41.6	13.54	20
Lu2020	L_ADSCS	-24	21.83	7
Lu2020	M_ADSCS	-14.88	13.98	8
Lu2020	H_ADSCS	-9.29	14.5	7
Jo2017	L_ADSCS	-18	17.14	3
Jo2017	M_ADSCS	-20.5	8.3	3
Jo2017	H_ADSCS	-21.4	5.83	12
Ho2022	Control	0.43	22.32	10
Ho2022	L_BMSCS	-7.1	24.22	10
Matas2019	Control	-10.3	14.05	9
Matas2019	L_UCSCS	-23.6	11.43	10
Matas2019	M_UCSCS	-27.3	8.75	10
