# Supplementary material for: Comparative efficacy of different doses of mesenchymal stem cells derived from different tissue sources for knee osteoarthritis: a systematic review and network meta-analysis of randomized controlled trials
Source: PeerJ. 2026 Mar 9;14:e20776. doi: 10.7717/peerj.20776 (PMC12981242; doi:10.7717/peerj.20776)
Supplement: Supplemental Information 6 — Abbreviation: std.dev: standard deviation; ADSCS: Adipose-Derived Mesenchymal Stem Cells; BMSCS: Bone Marrow-Derived Mesenchymal Stem Cells; UCSCS: Umbilical Cord-Derived Mesenchymal Stem Cells; L_: Low Dose; M_: Middle Dose; H_: High Dose; L_ADSCS: Low-dose Adipose-derived MSCs; M_ADSCS: Medium-dose Adipose-derived MSCs; H_ADSCS: High-dose Adipose-derived MSCs; L_BMSCS: Low-dose Bone Marrow-derived Mesenchymal Stem Cells. [file peerj-14-20776-s006.csv]

study	treatment	mean	std.dev	sampleSize
Vega2015	M_BMSCS	-13	16.88	15
Vega2015	Control	-4	20.12	15
Sadri2023	Control	-1.95	18.41	20
Sadri2023	H_ADSCS	-39.3	13.7	20
Lu2020	L_ADSCS	-23.71	21.27	7
Lu2020	M_ADSCS	-16.5	15.2	8
Lu2020	H_ADSCS	-10.71	14.4	7
Ho2022	Control	8.33	20.33	10
Ho2022	L_BMSCS	-10.4	17.41	10
Matas2019	Control	-13.7	12.31	9
Matas2019	L_UCSCS	-22.5	12.75	10
Jo2017	L_ADSCS	-28.6	12.7	3
Jo2017	M_ADSCS	-55.9	8.71	3
Jo2017	H_ADSCS	-38.2	4.85	12
