# Supplementary material for: Comparative efficacy of different doses of mesenchymal stem cells derived from different tissue sources for knee osteoarthritis: a systematic review and network meta-analysis of randomized controlled trials
Source: PeerJ. 2026 Mar 9;14:e20776. doi: 10.7717/peerj.20776 (PMC12981242; doi:10.7717/peerj.20776)
Supplement: Supplemental Information 7 [file peerj-14-20776-s007.csv]

study	treatment	responders	sampleSize
HA2018	L_UCSCS	3	43
HA2018	Control	2	43
Matas2019	L_UCSCS	0	10
Matas2019	M_UCSCS	0	10
Matas2019	Control	0	9
Vega2015	M_BMSCS	7	15
Vega2015	Control	5	15
Lu2020	L_ADSCS	5	7
Lu2020	M_ADSCS	7	8
Lu2020	H_ADSCS	7	7
Kim2023	H_ADSCS	48	125
Kim2023	Control	41	127
Sadri2023	H_ADSCS	2	20
Sadri2023	Control	0	20
